# Supplementary material for: Assessment of the Activity of Nitroisoxazole Derivatives against Trypanosoma cruzi
Source: Molecules. 2024 Jun 11;29(12):2762. doi: 10.3390/molecules29122762 (PMC11207111; doi:10.3390/molecules29122762)
Supplement: Supplementary file 1 [file molecules-29-02762-s001.zip]

Archive with 1 entries (1 files):
- molecules-3028202-supplementary.pdf
